# Supplementary material for: Revisiting the evolutionary trend toward the mammalian lower jaw in non-mammalian synapsids in a phylogenetic context
Source: PeerJ. 2023 Jun 20;11:e15575. doi: 10.7717/peerj.15575 (PMC10289081; doi:10.7717/peerj.15575)
Supplement: Supplemental Information 10 [file peerj-11-15575-s010.xlsx]

## Sheet: Dataset S2
Supplemental Information
Dataset 2
Data on areas and lengths of the dentary and lower jaw for synapsid taxa used in this study.
Definitions of length measurements are shown in Figure 1.
Taxon	Dentary area (mm2)	Lower jaw area (mm2)	Dentary Length 1 (mm)	Dentary Length 2 (mm)	Lower jaw length (mm)
Aelurognathus tigriceps	NA †	NA †	105.245	180.844	270.057
Aerosaurus wellesi	631.243	1536.12	54.6074	103.965	140.122
Anomocephalus africanus	4542.27	8475.96	97.4351	125.755	208.146
Anteosaurus magnificus	39732.2	69513.3	299.725	437.306	572.862
Arctognathus curvimola	6224.06	11023	95.5916	165.847	218.562
Bauria cynops	NA †	NA †	73.8639	98.0981	110.271
Biarmosuchus tener	NA †	NA †	96.8445	133.045	169.65
Biseridens qilianicus	3580.43	5707.64	92.8491	113.6	145.118
Bocatherium mexicanum	467.308	480.028	31.9065	38.8066	39.6746
Chiniquodon	2385.87	2599.54	76.8845	97.856	99.2741
Clelandina rubidgei	NA †	NA †	75.7254	109.085	175.226
Cotylorhynchus romeri	2296.99	4409.94	62.572	118.706	157.26
Ctenospondylus ninevehensis	4455.27	11120.3	107.457	180.343	259.121
Dicynodon lacerticeps	1527.87	2638.01	52.0401	68.0159	105.947
Dicynodontoides nowacki	604.206	956.772	46.898	70.1047	106.407
Diictodon	1231.91	2032.46	38.2317	41.2976	66.4314
Dimetrodon grandis	16018.8	31796.8	193.577	314.514	396.723
Dimetrodon limbatus	11032.3	24271.1	147.451	283.76	371.64
Dimetrodon milleri	3706.51	8498.89	87.3087	174.048	226.551
Dvinia prima	808.726	1082.25	54.4131	66.5525	83.6879
Edaphosaurus boanerges	320.585	918.973	23.4219	42.9912	65.6572
Eodicynodon oosthuizeni	940.778	1860.97	21.828	56.8489	92.6449
Euromycter rutenus	752.298	1480.18	32.5481	67.5066	91.4178
Glanosuchus macrops	4693.92	7115.66	144.745	185.284	226.582
Hadrocodium wui	16.298	16.408	11.2547	11.362	11.5566
Haptodus garnettensis	574.043	1440.27	35.1388	81.5238	101.778
Herpetoskylax hopsoni	1486.96	2924.01	82.6783	99.5398	146.204
Hipposaurus boonstrai	2969.32	5421.92	88.1771	134.212	169.818
Inostrancevia alexandri	NA †	NA †	195.221	263.354	371.025
Ischigualastia jenseni	19585.8	34196.9	147.699	214.361	349.351
Jonkeria	34925.6	59814.9	251.387	418.76	545.51
Leontosaurus vanderhorsti	17214.6	27386.3	158.504	279.373	359.441
Lobalopex mordax	NA †	NA †	54.6027	76.7138	100.747
Lumkuia fuzzi	NA †	NA †	37.1133	46.144	52.89
Lystrosaurus declivis	1107.87	2136.4	40.6191	57.6205	93.2998
Morganucodon	40.306	42.415	14.618	19.2342	19.2342
Moschorhinus kitchingi	NA †	NA †	18.3219	25.2622	29.7156
Olivierosuchus parringtoni	10347	14544	52.167	66.05	76.9731
Pristerodon	370.608	614.311	30.2707	36.3431	56.3911
Probainognathus jenseni	969.87	1012.04	49.1677	62.1316	64.1913
Proburnetia viatkensis	NA †	NA †	72.7763	96.0274	152.656
Procynosuchus delaharpeae	973.536	1430.09	50.5733	84.2643	99.4377
Secodontosaurus obtusidens	3527.22	7670.95	163.43	226.401	302.307
Sinoconodon rigneyi‭	15.05	15.755	8.13711	9.91218	9.95523
Sphenacodon ferocior	4556.61	11409.2	108.17	179.39	259.901
Suminia getmanovi	269.669	432.19	25.7669	32.291	45.105
Sycosaurus nowaki	12479	21063.2	165.655	263.499	337.437
Tetraceratops insignis	622.38	1406.81	37.9463	67.9541	92.7635
Theriognathus microps	NA †	NA †	129.312	164.512	246.837
Thrinaxodon liorhinus	435.03	492.836	40.2122	49.3483	54.4418
Titanophoneus	7461.25	11799.2	214.203	297.717	385.527
Ulemica invisa	2603.46	3894.3	74.4691	99.9338	128.364
Ulemosaurus svijagensis	16124.5	27437	185.078	236.55	349.083
† Data were not available because the lower jaw was partially obscured by the cranium in available illustrations, which prevented measurement of the areas.
